# Supplementary material for: Stroop effects from newly learned color words: effects of memory consolidation and episodic context
Source: Front Psychol. 2015 Mar 12;6:278. doi: 10.3389/fpsyg.2015.00278 (PMC4357220; doi:10.3389/fpsyg.2015.00278)
Supplement: Supplementary file 1 [file DataSheet1.zip]

Archive with 3 entries (3 files):
- Learning Curves Exp 1 to 3.PDF
- Word Assignments Exp 1 and 3.DOCX
- Word Assignments Exp 2.DOCX
